# Supplementary material for: The Novel Gallium Aminobisphenolate Initiator of the Ring-Opening Copolymerization of L-Lactide and ε-Caprolactone: A Computational Study
Source: Int J Mol Sci. 2022 Dec 8;23(24):15523. doi: 10.3390/ijms232415523 (PMC9779187; doi:10.3390/ijms232415523)
Supplement: Supplementary file 1 [file ijms-23-15523-s001.zip]

Archive with 1 entries (1 files):
- ijms-2034927-supplementary.pdf
